# Supplementary material for: Elucidation of the Application of Blood Test Biomarkers to Predict Immune-Related Adverse Events in Atezolizumab-Treated NSCLC Patients Using Machine Learning Methods
Source: Front Immunol. 2022 Jun 30;13:862752. doi: 10.3389/fimmu.2022.862752 (PMC9284319; doi:10.3389/fimmu.2022.862752)
Supplement: Supplementary Table 1 — Summary of AUC distribution. AUC was calculated by 7 machine learning methods from 1,000 simulations of the training and test datasets at 8:2, 7:3 and 6:4 cohort ratios randomly selected from the combined cohort comprising 1,320 atezolizumab-treated NSCLC patients. [file Table_1.xlsx]

## Sheet: training
Method	Cohort	Cohort ratio	Panel	Median AUC	SD	N
dt	training	6:4	21-biomarkers	1	0.00205039	1000
dt	training	7:3	21-biomarkers	1	0.00098094	1000
dt	training	8:2	21-biomarkers	1	0.00129854	1000
gbm	training	6:4	21-biomarkers	0.573013	0.0357285	1000
gbm	training	7:3	21-biomarkers	0.569745	0.0349345	1000
gbm	training	8:2	21-biomarkers	0.570686	0.0327967	1000
glm	training	6:4	21-biomarkers	0.636006	0.014961	1000
glm	training	7:3	21-biomarkers	0.631807	0.0120634	1000
glm	training	8:2	21-biomarkers	0.627517	0.00933511	1000
lasso	training	6:4	21-biomarkers	0.605666	0.0209426	1000
lasso	training	7:3	21-biomarkers	0.603781	0.0146458	1000
lasso	training	8:2	21-biomarkers	0.601074	0.0109686	1000
rf	training	6:4	21-biomarkers	1	0	1000
rf	training	7:3	21-biomarkers	1	0	1000
rf	training	8:2	21-biomarkers	1	0	1000
svm	training	6:4	21-biomarkers	0.870816	0.0144494	1000
svm	training	7:3	21-biomarkers	0.864696	0.0127303	1000
svm	training	8:2	21-biomarkers	0.858681	0.0106001	1000
xgb	training	6:4	21-biomarkers	0.737041	0.0120648	1000
xgb	training	7:3	21-biomarkers	0.723938	0.0106	1000
xgb	training	8:2	21-biomarkers	0.713099	0.00913892	1000
dt	training	6:4	10-biomarkers	1	0.000580749	1000
dt	training	7:3	10-biomarkers	1	0.000239934	1000
dt	training	8:2	10-biomarkers	1	0.000416976	1000
gbm	training	6:4	10-biomarkers	0.580702	0.0396422	1000
gbm	training	7:3	10-biomarkers	0.584371	0.0369247	1000
gbm	training	8:2	10-biomarkers	0.588283	0.0349856	1000
glm	training	6:4	10-biomarkers	0.610477	0.0150613	1000
glm	training	7:3	10-biomarkers	0.609178	0.0116582	1000
glm	training	8:2	10-biomarkers	0.606891	0.00897056	1000
lasso	training	6:4	10-biomarkers	0.602632	0.0186346	1000
lasso	training	7:3	10-biomarkers	0.602121	0.0139416	1000
lasso	training	8:2	10-biomarkers	0.601511	0.0107406	1000
rf	training	6:4	10-biomarkers	1	0	1000
rf	training	7:3	10-biomarkers	1	0	1000
rf	training	8:2	10-biomarkers	1	0	1000
svm	training	6:4	10-biomarkers	0.816895	0.0162748	1000
svm	training	7:3	10-biomarkers	0.806559	0.0143355	1000
svm	training	8:2	10-biomarkers	0.794644	0.0127684	1000
xgb	training	6:4	10-biomarkers	0.719827	0.0122304	1000
xgb	training	7:3	10-biomarkers	0.708837	0.0113868	1000
xgb	training	8:2	10-biomarkers	0.699449	0.0097972	1000
dt	training	6:4	3-biomarkers	1	0.00352147	1000
dt	training	7:3	3-biomarkers	1	0.00311599	1000
dt	training	8:2	3-biomarkers	1	0.00408926	1000
gbm	training	6:4	3-biomarkers	0.575983	0.0336769	1000
gbm	training	7:3	3-biomarkers	0.576555	0.031494	1000
gbm	training	8:2	3-biomarkers	0.579393	0.0295785	1000
glm	training	6:4	3-biomarkers	0.559904	0.0148759	1000
glm	training	7:3	3-biomarkers	0.558982	0.0115205	1000
glm	training	8:2	3-biomarkers	0.55767	0.0089513	1000
lasso	training	6:4	3-biomarkers	0.558483	0.0169771	1000
lasso	training	7:3	3-biomarkers	0.558541	0.0124262	1000
lasso	training	8:2	3-biomarkers	0.557474	0.00923088	1000
rf	training	6:4	3-biomarkers	1	8.69218e-06	1000
rf	training	7:3	3-biomarkers	1	1.49588e-05	1000
rf	training	8:2	3-biomarkers	1	1.06242e-05	1000
svm	training	6:4	3-biomarkers	0.697299	0.0239169	1000
svm	training	7:3	3-biomarkers	0.686862	0.022909	1000
svm	training	8:2	3-biomarkers	0.672651	0.020216	1000
xgb	training	6:4	3-biomarkers	0.679621	0.0142042	1000
xgb	training	7:3	3-biomarkers	0.670826	0.0116288	1000
xgb	training	8:2	3-biomarkers	0.663752	0.00987032	1000

## Sheet: test
Method	Cohort	Cohort ratio	Panel	Median AUC	SD	N
dt	test	6:4	21-biomarkers	0.518955	0.0218613	1000
dt	test	7:3	21-biomarkers	0.517293	0.0248718	1000
dt	test	8:2	21-biomarkers	0.520202	0.0319214	1000
gbm	test	6:4	21-biomarkers	0.52495	0.0286611	1000
gbm	test	7:3	21-biomarkers	0.525245	0.0321688	1000
gbm	test	8:2	21-biomarkers	0.525644	0.0365954	1000
glm	test	6:4	21-biomarkers	0.569006	0.0223157	1000
glm	test	7:3	21-biomarkers	0.571292	0.0278954	1000
glm	test	8:2	21-biomarkers	0.575719	0.0369803	1000
lasso	test	6:4	21-biomarkers	0.573866	0.0226411	1000
lasso	test	7:3	21-biomarkers	0.574708	0.0274512	1000
lasso	test	8:2	21-biomarkers	0.578021	0.0362634	1000
rf	test	6:4	21-biomarkers	0.571802	0.0219591	1000
rf	test	7:3	21-biomarkers	0.576567	0.027345	1000
rf	test	8:2	21-biomarkers	0.580795	0.0364365	1000
svm	test	6:4	21-biomarkers	0.539426	0.024419	1000
svm	test	7:3	21-biomarkers	0.543234	0.0281244	1000
svm	test	8:2	21-biomarkers	0.547176	0.0350145	1000
xgb	test	6:4	21-biomarkers	0.562634	0.0226458	1000
xgb	test	7:3	21-biomarkers	0.564483	0.0280665	1000
xgb	test	8:2	21-biomarkers	0.565632	0.0354604	1000
dt	test	6:4	10-biomarkers	0.517271	0.0217707	1000
dt	test	7:3	10-biomarkers	0.513322	0.0249371	1000
dt	test	8:2	10-biomarkers	0.513266	0.0304782	1000
gbm	test	6:4	10-biomarkers	0.53367	0.0295591	1000
gbm	test	7:3	10-biomarkers	0.534365	0.0316999	1000
gbm	test	8:2	10-biomarkers	0.539425	0.0345687	1000
glm	test	6:4	10-biomarkers	0.579965	0.0229884	1000
glm	test	7:3	10-biomarkers	0.582893	0.0285358	1000
glm	test	8:2	10-biomarkers	0.586233	0.0393087	1000
lasso	test	6:4	10-biomarkers	0.577651	0.0220673	1000
lasso	test	7:3	10-biomarkers	0.579112	0.0273831	1000
lasso	test	8:2	10-biomarkers	0.582228	0.0368126	1000
rf	test	6:4	10-biomarkers	0.566905	0.0219415	1000
rf	test	7:3	10-biomarkers	0.568794	0.0286248	1000
rf	test	8:2	10-biomarkers	0.571152	0.0355879	1000
svm	test	6:4	10-biomarkers	0.516689	0.0213249	1000
svm	test	7:3	10-biomarkers	0.517696	0.0229723	1000
svm	test	8:2	10-biomarkers	0.523389	0.027641	1000
xgb	test	6:4	10-biomarkers	0.563533	0.0234081	1000
xgb	test	7:3	10-biomarkers	0.56516	0.0280427	1000
xgb	test	8:2	10-biomarkers	0.567169	0.0343268	1000
dt	test	6:4	3-biomarkers	0.51307	0.0218126	1000
dt	test	7:3	3-biomarkers	0.511024	0.0245782	1000
dt	test	8:2	3-biomarkers	0.511281	0.0300392	1000
gbm	test	6:4	3-biomarkers	0.536058	0.0293734	1000
gbm	test	7:3	3-biomarkers	0.538161	0.0309349	1000
gbm	test	8:2	3-biomarkers	0.538508	0.0348365	1000
glm	test	6:4	3-biomarkers	0.555673	0.0238817	1000
glm	test	7:3	3-biomarkers	0.555935	0.0291567	1000
glm	test	8:2	3-biomarkers	0.557214	0.0348925	1000
lasso	test	6:4	3-biomarkers	0.553223	0.0238282	1000
lasso	test	7:3	3-biomarkers	0.554245	0.0283815	1000
lasso	test	8:2	3-biomarkers	0.555586	0.0348649	1000
rf	test	6:4	3-biomarkers	0.541283	0.0225499	1000
rf	test	7:3	3-biomarkers	0.540855	0.0261139	1000
rf	test	8:2	3-biomarkers	0.541676	0.0333194	1000
svm	test	6:4	3-biomarkers	0.517013	0.018979	1000
svm	test	7:3	3-biomarkers	0.520719	0.0222284	1000
svm	test	8:2	3-biomarkers	0.526355	0.0279553	1000
xgb	test	6:4	3-biomarkers	0.56147	0.0228696	1000
xgb	test	7:3	3-biomarkers	0.564695	0.0266523	1000
xgb	test	8:2	3-biomarkers	0.570566	0.0354154	1000
