# Supplementary material for: Elucidation of the Application of Blood Test Biomarkers to Predict Immune-Related Adverse Events in Atezolizumab-Treated NSCLC Patients Using Machine Learning Methods
Source: Front Immunol. 2022 Jun 30;13:862752. doi: 10.3389/fimmu.2022.862752 (PMC9284319; doi:10.3389/fimmu.2022.862752)
Supplement: Supplementary Table 2 — Summary of ANOVA and Tukey HSD tests of the 3 biomarker panels of this study. ANOVA and Tukey HSD tests were performed on the AUC calculated by 7 machine learning methods from 1,000 simulations of the training and test datasets at 8:2, 7:3 and 6:4 cohort ratios randomly selected from the combined cohort comprising 1,320 atezolizumab-treated NSCLC patients. [file Table_2.xlsx]

## Sheet: DT
ANOVA
Degrees of freedom	Sum of Squares	Mean Sum of Squares	F value	p-value	Significance
8	0.00084	0.0001053	20.49	<2e-16	***
TukeyHSD
Dataset1	Dataset2	Mean difference	Lower boundary	Upper boundary	Adjusted p-value
21-biomarkers_test_0.7	21-biomarkers_test_0.6	-0.000230198	-0.00278814	0.00232775	0.999999
21-biomarkers_test_0.8	21-biomarkers_test_0.6	0.0026372	7.92538e-05	0.00519514	0.0373376
10-biomarkers_test_0.6	21-biomarkers_test_0.6	-0.000783414	-0.00334136	0.00177453	0.989985
10-biomarkers_test_0.7	21-biomarkers_test_0.6	-0.00416497	-0.00672292	-0.00160703	1.57315e-05
10-biomarkers_test_0.8	21-biomarkers_test_0.6	-0.00472027	-0.00727821	-0.00216232	4.11143e-07
3-biomarkers_test_0.6	21-biomarkers_test_0.6	-0.00560789	-0.00816584	-0.00304995	3.38252e-08
3-biomarkers_test_0.7	21-biomarkers_test_0.6	-0.00754103	-0.010099	-0.00498308	3.34394e-08
3-biomarkers_test_0.8	21-biomarkers_test_0.6	-0.00641416	-0.0089721	-0.00385621	3.34396e-08
21-biomarkers_test_0.8	21-biomarkers_test_0.7	0.00286739	0.000309451	0.00542534	0.0149322
10-biomarkers_test_0.6	21-biomarkers_test_0.7	-0.000553216	-0.00311116	0.00200473	0.999119
10-biomarkers_test_0.7	21-biomarkers_test_0.7	-0.00393478	-0.00649272	-0.00137683	6.43993e-05
10-biomarkers_test_0.8	21-biomarkers_test_0.7	-0.00449007	-0.00704801	-0.00193213	1.90418e-06
3-biomarkers_test_0.6	21-biomarkers_test_0.7	-0.0053777	-0.00793564	-0.00281975	3.60057e-08
3-biomarkers_test_0.7	21-biomarkers_test_0.7	-0.00731083	-0.00986877	-0.00475289	3.34393e-08
3-biomarkers_test_0.8	21-biomarkers_test_0.7	-0.00618396	-0.0087419	-0.00362602	3.34418e-08
10-biomarkers_test_0.6	21-biomarkers_test_0.8	-0.00342061	-0.00597855	-0.000862668	0.00112057
10-biomarkers_test_0.7	21-biomarkers_test_0.8	-0.00680217	-0.00936011	-0.00424423	3.34394e-08
10-biomarkers_test_0.8	21-biomarkers_test_0.8	-0.00735746	-0.00991541	-0.00479952	3.34393e-08
3-biomarkers_test_0.6	21-biomarkers_test_0.8	-0.00824509	-0.010803	-0.00568715	3.34394e-08
3-biomarkers_test_0.7	21-biomarkers_test_0.8	-0.0101782	-0.0127362	-0.00762028	3.34393e-08
3-biomarkers_test_0.8	21-biomarkers_test_0.8	-0.00905135	-0.0116093	-0.00649341	3.34394e-08
10-biomarkers_test_0.7	10-biomarkers_test_0.6	-0.00338156	-0.0059395	-0.000823616	0.00136838
10-biomarkers_test_0.8	10-biomarkers_test_0.6	-0.00393685	-0.0064948	-0.00137891	6.36073e-05
3-biomarkers_test_0.6	10-biomarkers_test_0.6	-0.00482448	-0.00738242	-0.00226654	2.11916e-07
3-biomarkers_test_0.7	10-biomarkers_test_0.6	-0.00675761	-0.00931555	-0.00419967	3.34394e-08
3-biomarkers_test_0.8	10-biomarkers_test_0.6	-0.00563074	-0.00818868	-0.0030728	3.37577e-08
10-biomarkers_test_0.8	10-biomarkers_test_0.7	-0.000555295	-0.00311324	0.00200265	0.999094
3-biomarkers_test_0.6	10-biomarkers_test_0.7	-0.00144292	-0.00400086	0.00111502	0.715282
3-biomarkers_test_0.7	10-biomarkers_test_0.7	-0.00337605	-0.005934	-0.00081811	0.00140719
3-biomarkers_test_0.8	10-biomarkers_test_0.7	-0.00224918	-0.00480713	0.00030876	0.138112
3-biomarkers_test_0.6	10-biomarkers_test_0.8	-0.000887627	-0.00344557	0.00167032	0.977618
3-biomarkers_test_0.7	10-biomarkers_test_0.8	-0.00282076	-0.0053787	-0.000262815	0.0181235
3-biomarkers_test_0.8	10-biomarkers_test_0.8	-0.00169389	-0.00425183	0.000864055	0.505134
3-biomarkers_test_0.7	3-biomarkers_test_0.6	-0.00193313	-0.00449107	0.000624812	0.315423
3-biomarkers_test_0.8	3-biomarkers_test_0.6	-0.000806261	-0.0033642	0.00175168	0.987901
3-biomarkers_test_0.8	3-biomarkers_test_0.7	0.00112687	-0.00143107	0.00368481	0.910376
21-biomarkers_train_0.7	21-biomarkers_train_0.6	0.000132845	-0.000181695	0.000447385	0.928607
21-biomarkers_train_0.8	21-biomarkers_train_0.6	7.30949e-05	-0.000241445	0.000387635	0.998516
10-biomarkers_train_0.6	21-biomarkers_train_0.6	0.000181709	-0.000132832	0.000496249	0.687465
10-biomarkers_train_0.7	21-biomarkers_train_0.6	0.000192672	-0.000121869	0.000507212	0.613473
10-biomarkers_train_0.8	21-biomarkers_train_0.6	0.000189185	-0.000125356	0.000503725	0.63738
3-biomarkers_train_0.6	21-biomarkers_train_0.6	-0.000285364	-0.000599904	2.91767e-05	0.111091
3-biomarkers_train_0.7	21-biomarkers_train_0.6	-0.000449952	-0.000764492	-0.000135411	0.000314487
3-biomarkers_train_0.8	21-biomarkers_train_0.6	-0.00069112	-0.00100566	-0.00037658	3.5123e-10
21-biomarkers_train_0.8	21-biomarkers_train_0.7	-5.97503e-05	-0.000374291	0.00025479	0.999661
10-biomarkers_train_0.6	21-biomarkers_train_0.7	4.88634e-05	-0.000265677	0.000363404	0.999926
10-biomarkers_train_0.7	21-biomarkers_train_0.7	5.98264e-05	-0.000254714	0.000374367	0.999658
10-biomarkers_train_0.8	21-biomarkers_train_0.7	5.63394e-05	-0.000258201	0.00037088	0.999781
3-biomarkers_train_0.6	21-biomarkers_train_0.7	-0.000418209	-0.000732749	-0.000103668	0.00124169
3-biomarkers_train_0.7	21-biomarkers_train_0.7	-0.000582797	-0.000897337	-0.000268256	3.33228e-07
3-biomarkers_train_0.8	21-biomarkers_train_0.7	-0.000823965	-0.00113851	-0.000509425	0
10-biomarkers_train_0.6	21-biomarkers_train_0.8	0.000108614	-0.000205927	0.000423154	0.978271
10-biomarkers_train_0.7	21-biomarkers_train_0.8	0.000119577	-0.000194964	0.000434117	0.960918
10-biomarkers_train_0.8	21-biomarkers_train_0.8	0.00011609	-0.000198451	0.00043063	0.967265
3-biomarkers_train_0.6	21-biomarkers_train_0.8	-0.000358459	-0.000672999	-4.39182e-05	0.0122054
3-biomarkers_train_0.7	21-biomarkers_train_0.8	-0.000523047	-0.000837587	-0.000208506	8.99176e-06
3-biomarkers_train_0.8	21-biomarkers_train_0.8	-0.000764215	-0.00107876	-0.000449675	0
10-biomarkers_train_0.7	10-biomarkers_train_0.6	1.0963e-05	-0.000303577	0.000325503	1
10-biomarkers_train_0.8	10-biomarkers_train_0.6	7.47601e-06	-0.000307064	0.000322016	1
3-biomarkers_train_0.6	10-biomarkers_train_0.6	-0.000467072	-0.000781613	-0.000152532	0.000143544
3-biomarkers_train_0.7	10-biomarkers_train_0.6	-0.00063166	-0.000946201	-0.00031712	1.74629e-08
3-biomarkers_train_0.8	10-biomarkers_train_0.6	-0.000872829	-0.00118737	-0.000558288	0
10-biomarkers_train_0.8	10-biomarkers_train_0.7	-3.48699e-06	-0.000318027	0.000311053	1
3-biomarkers_train_0.6	10-biomarkers_train_0.7	-0.000478035	-0.000792576	-0.000163495	8.55162e-05
3-biomarkers_train_0.7	10-biomarkers_train_0.7	-0.000642623	-0.000957164	-0.000328083	8.73379e-09
3-biomarkers_train_0.8	10-biomarkers_train_0.7	-0.000883792	-0.00119833	-0.000569251	0
3-biomarkers_train_0.6	10-biomarkers_train_0.8	-0.000474548	-0.000789089	-0.000160008	0.000100964
3-biomarkers_train_0.7	10-biomarkers_train_0.8	-0.000639136	-0.000953677	-0.000324596	1.09008e-08
3-biomarkers_train_0.8	10-biomarkers_train_0.8	-0.000880305	-0.00119484	-0.000565764	0
3-biomarkers_train_0.7	3-biomarkers_train_0.6	-0.000164588	-0.000479128	0.000149952	0.792144
3-biomarkers_train_0.8	3-biomarkers_train_0.6	-0.000405756	-0.000720297	-9.1216e-05	0.00206629
3-biomarkers_train_0.8	3-biomarkers_train_0.7	-0.000241168	-0.000555709	7.3372e-05	0.295697

## Sheet: GBM
ANOVA
Degrees of freedom	Sum of Squares	Mean Sum of Squares	F value	p-value	Significance
8	0.229	0.028575	23.96	<2e-16	***
TukeyHSD
Dataset1	Dataset2	Mean difference	Lower boundary	Upper boundary	Adjusted p-value
21-biomarkers_test_0.7	21-biomarkers_test_0.6	0.00174729	-0.00140573	0.00490031	0.734916
21-biomarkers_test_0.8	21-biomarkers_test_0.6	0.00313095	-2.20712e-05	0.00628397	0.0533184
10-biomarkers_test_0.6	21-biomarkers_test_0.6	0.00906875	0.00591573	0.0122218	3.34393e-08
10-biomarkers_test_0.7	21-biomarkers_test_0.6	0.0109241	0.0077711	0.0140771	3.34394e-08
10-biomarkers_test_0.8	21-biomarkers_test_0.6	0.0155296	0.0123765	0.0186826	3.34393e-08
3-biomarkers_test_0.6	21-biomarkers_test_0.6	0.0103275	0.00717445	0.0134805	3.34394e-08
3-biomarkers_test_0.7	21-biomarkers_test_0.6	0.0140503	0.0108973	0.0172034	3.34393e-08
3-biomarkers_test_0.8	21-biomarkers_test_0.6	0.0138582	0.0107052	0.0170112	3.34393e-08
21-biomarkers_test_0.8	21-biomarkers_test_0.7	0.00138366	-0.00176936	0.00453668	0.912204
10-biomarkers_test_0.6	21-biomarkers_test_0.7	0.00732146	0.00416844	0.0104745	3.34613e-08
10-biomarkers_test_0.7	21-biomarkers_test_0.7	0.00917683	0.00602381	0.0123299	3.34394e-08
10-biomarkers_test_0.8	21-biomarkers_test_0.7	0.0137823	0.0106293	0.0169353	3.34393e-08
3-biomarkers_test_0.6	21-biomarkers_test_0.7	0.00858018	0.00542716	0.0117332	3.34394e-08
3-biomarkers_test_0.7	21-biomarkers_test_0.7	0.0123031	0.00915004	0.0154561	3.34393e-08
3-biomarkers_test_0.8	21-biomarkers_test_0.7	0.0121109	0.00895787	0.0152639	3.34393e-08
10-biomarkers_test_0.6	21-biomarkers_test_0.8	0.0059378	0.00278478	0.00909082	2.21686e-07
10-biomarkers_test_0.7	21-biomarkers_test_0.8	0.00779317	0.00464015	0.0109462	3.344e-08
10-biomarkers_test_0.8	21-biomarkers_test_0.8	0.0123986	0.00924559	0.0155516	3.34393e-08
3-biomarkers_test_0.6	21-biomarkers_test_0.8	0.00719652	0.0040435	0.0103495	3.3493e-08
3-biomarkers_test_0.7	21-biomarkers_test_0.8	0.0109194	0.00776638	0.0140724	3.34394e-08
3-biomarkers_test_0.8	21-biomarkers_test_0.8	0.0107272	0.00757421	0.0138802	3.34394e-08
10-biomarkers_test_0.7	10-biomarkers_test_0.6	0.00185537	-0.00129765	0.00500839	0.665204
10-biomarkers_test_0.8	10-biomarkers_test_0.6	0.00646081	0.00330779	0.00961383	4.10391e-08
3-biomarkers_test_0.6	10-biomarkers_test_0.6	0.00125872	-0.0018943	0.00441174	0.948053
3-biomarkers_test_0.7	10-biomarkers_test_0.6	0.0049816	0.00182858	0.00813462	3.38474e-05
3-biomarkers_test_0.8	10-biomarkers_test_0.6	0.00478943	0.00163641	0.00794245	8.61892e-05
10-biomarkers_test_0.8	10-biomarkers_test_0.7	0.00460544	0.00145242	0.00775846	0.000203761
3-biomarkers_test_0.6	10-biomarkers_test_0.7	-0.000596653	-0.00374967	0.00255637	0.999671
3-biomarkers_test_0.7	10-biomarkers_test_0.7	0.00312623	-2.67935e-05	0.00627925	0.054052
3-biomarkers_test_0.8	10-biomarkers_test_0.7	0.00293406	-0.000218963	0.00608708	0.0919098
3-biomarkers_test_0.6	10-biomarkers_test_0.8	-0.00520209	-0.00835511	-0.00204907	1.10856e-05
3-biomarkers_test_0.7	10-biomarkers_test_0.8	-0.00147921	-0.00463223	0.00167381	0.875951
3-biomarkers_test_0.8	10-biomarkers_test_0.8	-0.00167138	-0.0048244	0.00148164	0.780136
3-biomarkers_test_0.7	3-biomarkers_test_0.6	0.00372288	0.00056986	0.0068759	0.00769858
3-biomarkers_test_0.8	3-biomarkers_test_0.6	0.00353071	0.00037769	0.00668373	0.015124
3-biomarkers_test_0.8	3-biomarkers_test_0.7	-0.000192169	-0.00334519	0.00296085	1
21-biomarkers_train_0.7	21-biomarkers_train_0.6	-0.00122381	-0.0060151	0.00356748	0.997096
21-biomarkers_train_0.8	21-biomarkers_train_0.6	-0.00196109	-0.00675238	0.0028302	0.940063
10-biomarkers_train_0.6	21-biomarkers_train_0.6	0.00943306	0.00464177	0.0142243	3.76991e-08
10-biomarkers_train_0.7	21-biomarkers_train_0.6	0.0103577	0.0055664	0.015149	7.53434e-10
10-biomarkers_train_0.8	21-biomarkers_train_0.6	0.0114994	0.0067081	0.0162907	0
3-biomarkers_train_0.6	21-biomarkers_train_0.6	0.000710524	-0.00408077	0.00550181	0.999948
3-biomarkers_train_0.7	21-biomarkers_train_0.6	0.0010843	-0.00370699	0.00587559	0.998774
3-biomarkers_train_0.8	21-biomarkers_train_0.6	0.00140774	-0.00338355	0.00619903	0.992397
21-biomarkers_train_0.8	21-biomarkers_train_0.7	-0.000737281	-0.00552857	0.00405401	0.999931
10-biomarkers_train_0.6	21-biomarkers_train_0.7	0.0106569	0.00586557	0.0154482	1.93908e-10
10-biomarkers_train_0.7	21-biomarkers_train_0.7	0.0115815	0.0067902	0.0163728	0
10-biomarkers_train_0.8	21-biomarkers_train_0.7	0.0127232	0.0079319	0.0175145	0
3-biomarkers_train_0.6	21-biomarkers_train_0.7	0.00193433	-0.00285696	0.00672562	0.944554
3-biomarkers_train_0.7	21-biomarkers_train_0.7	0.0023081	-0.00248319	0.00709939	0.858501
3-biomarkers_train_0.8	21-biomarkers_train_0.7	0.00263154	-0.00215975	0.00742283	0.74432
10-biomarkers_train_0.6	21-biomarkers_train_0.8	0.0113941	0.00660285	0.0161854	1.26421e-12
10-biomarkers_train_0.7	21-biomarkers_train_0.8	0.0123188	0.00752748	0.0171101	0
10-biomarkers_train_0.8	21-biomarkers_train_0.8	0.0134605	0.00866918	0.0182518	0
3-biomarkers_train_0.6	21-biomarkers_train_0.8	0.00267161	-0.00211968	0.0074629	0.728043
3-biomarkers_train_0.7	21-biomarkers_train_0.8	0.00304538	-0.00174591	0.00783667	0.563148
3-biomarkers_train_0.8	21-biomarkers_train_0.8	0.00336882	-0.00142247	0.00816011	0.417923
10-biomarkers_train_0.7	10-biomarkers_train_0.6	0.000924631	-0.00386666	0.00571592	0.999619
10-biomarkers_train_0.8	10-biomarkers_train_0.6	0.00206633	-0.00272496	0.00685762	0.919974
3-biomarkers_train_0.6	10-biomarkers_train_0.6	-0.00872253	-0.0135138	-0.00393124	5.98444e-07
3-biomarkers_train_0.7	10-biomarkers_train_0.6	-0.00834876	-0.01314	-0.00355747	2.3572e-06
3-biomarkers_train_0.8	10-biomarkers_train_0.6	-0.00802532	-0.0128166	-0.00323403	7.36607e-06
10-biomarkers_train_0.8	10-biomarkers_train_0.7	0.0011417	-0.00364959	0.00593299	0.998224
3-biomarkers_train_0.6	10-biomarkers_train_0.7	-0.00964716	-0.0144385	-0.00485587	1.57351e-08
3-biomarkers_train_0.7	10-biomarkers_train_0.7	-0.00927339	-0.0140647	-0.0044821	7.14468e-08
3-biomarkers_train_0.8	10-biomarkers_train_0.7	-0.00894995	-0.0137412	-0.00415866	2.52648e-07
3-biomarkers_train_0.6	10-biomarkers_train_0.8	-0.0107889	-0.0155802	-0.00599757	1.03929e-10
3-biomarkers_train_0.7	10-biomarkers_train_0.8	-0.0104151	-0.0152064	-0.0056238	5.83323e-10
3-biomarkers_train_0.8	10-biomarkers_train_0.8	-0.0100917	-0.0148829	-0.00530036	2.41331e-09
3-biomarkers_train_0.7	3-biomarkers_train_0.6	0.000373772	-0.00441752	0.00516506	1
3-biomarkers_train_0.8	3-biomarkers_train_0.6	0.000697212	-0.00409408	0.0054885	0.999955
3-biomarkers_train_0.8	3-biomarkers_train_0.7	0.00032344	-0.00446785	0.00511473	1

## Sheet: GLM
ANOVA
Degrees of freedom	Sum of Squares	Mean Sum of Squares	F value	p-value	Significance
8	8.285	1.0357	6988	<2e-16	***
TukeyHSD
Dataset1	Dataset2	Mean difference	Lower boundary	Upper boundary	Adjusted p-value
21-biomarkers_test_0.7	21-biomarkers_test_0.6	0.0011278	-0.00182699	0.00408259	0.960021
21-biomarkers_test_0.8	21-biomarkers_test_0.6	0.00505392	0.00209913	0.00800871	4.07307e-06
10-biomarkers_test_0.6	21-biomarkers_test_0.6	0.0110419	0.0080871	0.0139967	3.34393e-08
10-biomarkers_test_0.7	21-biomarkers_test_0.6	0.0124658	0.00951103	0.0154206	3.34393e-08
10-biomarkers_test_0.8	21-biomarkers_test_0.6	0.0146935	0.0117387	0.0176483	3.34393e-08
3-biomarkers_test_0.6	21-biomarkers_test_0.6	-0.014535	-0.0174898	-0.0115802	3.34393e-08
3-biomarkers_test_0.7	21-biomarkers_test_0.6	-0.0149943	-0.0179491	-0.0120396	3.34393e-08
3-biomarkers_test_0.8	21-biomarkers_test_0.6	-0.0123705	-0.0153253	-0.00941574	3.34393e-08
21-biomarkers_test_0.8	21-biomarkers_test_0.7	0.00392611	0.000971324	0.00688091	0.00125316
10-biomarkers_test_0.6	21-biomarkers_test_0.7	0.00991409	0.0069593	0.0128689	3.34394e-08
10-biomarkers_test_0.7	21-biomarkers_test_0.7	0.011338	0.00838323	0.0142928	3.34393e-08
10-biomarkers_test_0.8	21-biomarkers_test_0.7	0.0135657	0.0106109	0.0165205	3.34393e-08
3-biomarkers_test_0.6	21-biomarkers_test_0.7	-0.0156628	-0.0186176	-0.012708	3.34393e-08
3-biomarkers_test_0.7	21-biomarkers_test_0.7	-0.0161221	-0.0190769	-0.0131674	3.34393e-08
3-biomarkers_test_0.8	21-biomarkers_test_0.7	-0.0134983	-0.0164531	-0.0105435	3.34393e-08
10-biomarkers_test_0.6	21-biomarkers_test_0.8	0.00598798	0.00303319	0.00894277	4.53779e-08
10-biomarkers_test_0.7	21-biomarkers_test_0.8	0.0074119	0.00445711	0.0103667	3.34396e-08
10-biomarkers_test_0.8	21-biomarkers_test_0.8	0.00963958	0.00668479	0.0125944	3.34394e-08
3-biomarkers_test_0.6	21-biomarkers_test_0.8	-0.0195889	-0.0225437	-0.0166341	3.34393e-08
3-biomarkers_test_0.7	21-biomarkers_test_0.8	-0.0200483	-0.0230031	-0.0170935	3.34393e-08
3-biomarkers_test_0.8	21-biomarkers_test_0.8	-0.0174244	-0.0203792	-0.0144697	3.34393e-08
10-biomarkers_test_0.7	10-biomarkers_test_0.6	0.00142392	-0.00153087	0.00437871	0.858353
10-biomarkers_test_0.8	10-biomarkers_test_0.6	0.0036516	0.000696809	0.00660639	0.00402998
3-biomarkers_test_0.6	10-biomarkers_test_0.6	-0.0255769	-0.0285317	-0.0226221	3.34393e-08
3-biomarkers_test_0.7	10-biomarkers_test_0.6	-0.0260362	-0.028991	-0.0230814	3.34393e-08
3-biomarkers_test_0.8	10-biomarkers_test_0.6	-0.0234124	-0.0263672	-0.0204576	3.34393e-08
10-biomarkers_test_0.8	10-biomarkers_test_0.7	0.00222768	-0.000727114	0.00518247	0.318732
3-biomarkers_test_0.6	10-biomarkers_test_0.7	-0.0270008	-0.0299556	-0.024046	3.34393e-08
3-biomarkers_test_0.7	10-biomarkers_test_0.7	-0.0274602	-0.030415	-0.0245054	3.34393e-08
3-biomarkers_test_0.8	10-biomarkers_test_0.7	-0.0248363	-0.0277911	-0.0218816	3.34393e-08
3-biomarkers_test_0.6	10-biomarkers_test_0.8	-0.0292285	-0.0321833	-0.0262737	3.34393e-08
3-biomarkers_test_0.7	10-biomarkers_test_0.8	-0.0296878	-0.0326426	-0.026733	3.34393e-08
3-biomarkers_test_0.8	10-biomarkers_test_0.8	-0.027064	-0.0300188	-0.0241092	3.34393e-08
3-biomarkers_test_0.7	3-biomarkers_test_0.6	-0.000459353	-0.00341414	0.00249544	0.999925
3-biomarkers_test_0.8	3-biomarkers_test_0.6	0.00216446	-0.00079033	0.00511925	0.359045
3-biomarkers_test_0.8	3-biomarkers_test_0.7	0.00262381	-0.000330978	0.0055786	0.12923
21-biomarkers_train_0.7	21-biomarkers_train_0.6	-0.00421756	-0.00590668	-0.00252844	0
21-biomarkers_train_0.8	21-biomarkers_train_0.6	-0.00832786	-0.010017	-0.00663874	0
10-biomarkers_train_0.6	21-biomarkers_train_0.6	-0.0250171	-0.0267062	-0.023328	0
10-biomarkers_train_0.7	21-biomarkers_train_0.6	-0.0265781	-0.0282673	-0.024889	0
10-biomarkers_train_0.8	21-biomarkers_train_0.6	-0.0285243	-0.0302135	-0.0268352	0
3-biomarkers_train_0.6	21-biomarkers_train_0.6	-0.0757129	-0.077402	-0.0740238	0
3-biomarkers_train_0.7	21-biomarkers_train_0.6	-0.0764478	-0.0781369	-0.0747587	0
3-biomarkers_train_0.8	21-biomarkers_train_0.6	-0.0776579	-0.079347	-0.0759688	0
21-biomarkers_train_0.8	21-biomarkers_train_0.7	-0.0041103	-0.00579942	-0.00242118	0
10-biomarkers_train_0.6	21-biomarkers_train_0.7	-0.0207995	-0.0224886	-0.0191104	0
10-biomarkers_train_0.7	21-biomarkers_train_0.7	-0.0223606	-0.0240497	-0.0206715	0
10-biomarkers_train_0.8	21-biomarkers_train_0.7	-0.0243068	-0.0259959	-0.0226176	0
3-biomarkers_train_0.6	21-biomarkers_train_0.7	-0.0714954	-0.0731845	-0.0698062	0
3-biomarkers_train_0.7	21-biomarkers_train_0.7	-0.0722302	-0.0739194	-0.0705411	0
3-biomarkers_train_0.8	21-biomarkers_train_0.7	-0.0734404	-0.0751295	-0.0717512	0
10-biomarkers_train_0.6	21-biomarkers_train_0.8	-0.0166892	-0.0183783	-0.0150001	0
10-biomarkers_train_0.7	21-biomarkers_train_0.8	-0.0182503	-0.0199394	-0.0165612	0
10-biomarkers_train_0.8	21-biomarkers_train_0.8	-0.0201965	-0.0218856	-0.0185074	0
3-biomarkers_train_0.6	21-biomarkers_train_0.8	-0.0673851	-0.0690742	-0.0656959	0
3-biomarkers_train_0.7	21-biomarkers_train_0.8	-0.0681199	-0.0698091	-0.0664308	0
3-biomarkers_train_0.8	21-biomarkers_train_0.8	-0.0693301	-0.0710192	-0.0676409	0
10-biomarkers_train_0.7	10-biomarkers_train_0.6	-0.00156106	-0.00325018	0.000128059	0.0968534
10-biomarkers_train_0.8	10-biomarkers_train_0.6	-0.00350725	-0.00519637	-0.00181813	4.45453e-09
3-biomarkers_train_0.6	10-biomarkers_train_0.6	-0.0506958	-0.052385	-0.0490067	0
3-biomarkers_train_0.7	10-biomarkers_train_0.6	-0.0514307	-0.0531198	-0.0497416	0
3-biomarkers_train_0.8	10-biomarkers_train_0.6	-0.0526408	-0.05433	-0.0509517	0
10-biomarkers_train_0.8	10-biomarkers_train_0.7	-0.00194619	-0.0036353	-0.000257065	0.010627
3-biomarkers_train_0.6	10-biomarkers_train_0.7	-0.0491348	-0.0508239	-0.0474457	0
3-biomarkers_train_0.7	10-biomarkers_train_0.7	-0.0498697	-0.0515588	-0.0481805	0
3-biomarkers_train_0.8	10-biomarkers_train_0.7	-0.0510798	-0.0527689	-0.0493907	0
3-biomarkers_train_0.6	10-biomarkers_train_0.8	-0.0471886	-0.0488777	-0.0454995	0
3-biomarkers_train_0.7	10-biomarkers_train_0.8	-0.0479235	-0.0496126	-0.0462344	0
3-biomarkers_train_0.8	10-biomarkers_train_0.8	-0.0491336	-0.0508227	-0.0474445	0
3-biomarkers_train_0.7	3-biomarkers_train_0.6	-0.000734885	-0.00242401	0.000954234	0.916095
3-biomarkers_train_0.8	3-biomarkers_train_0.6	-0.00194499	-0.00363411	-0.000255874	0.0107104
3-biomarkers_train_0.8	3-biomarkers_train_0.7	-0.00121011	-0.00289923	0.000479011	0.390782

## Sheet: LASSO
ANOVA
Degrees of freedom	Sum of Squares	Mean Sum of Squares	F value	p-value	Significance
8	4.004	0.5005	2300	<2e-16	***
TukeyHSD
Dataset1	Dataset2	Mean difference	Lower boundary	Upper boundary	Adjusted p-value
21-biomarkers_test_0.7	21-biomarkers_test_0.6	0.00124986	-0.0016303	0.00413001	0.917316
21-biomarkers_test_0.8	21-biomarkers_test_0.6	0.00293202	5.18705e-05	0.00581218	0.0422574
10-biomarkers_test_0.6	21-biomarkers_test_0.6	0.00416466	0.0012845	0.00704481	0.000251565
10-biomarkers_test_0.7	21-biomarkers_test_0.6	0.00557786	0.0026977	0.00845801	1.02295e-07
10-biomarkers_test_0.8	21-biomarkers_test_0.6	0.00752151	0.00464136	0.0104017	3.34394e-08
3-biomarkers_test_0.6	21-biomarkers_test_0.6	-0.0213428	-0.024223	-0.0184626	3.34393e-08
3-biomarkers_test_0.7	21-biomarkers_test_0.6	-0.02052	-0.0234002	-0.0176399	3.34393e-08
3-biomarkers_test_0.8	21-biomarkers_test_0.6	-0.0180751	-0.0209552	-0.0151949	3.34393e-08
21-biomarkers_test_0.8	21-biomarkers_test_0.7	0.00168217	-0.00119799	0.00456232	0.674405
10-biomarkers_test_0.6	21-biomarkers_test_0.7	0.0029148	3.46468e-05	0.00579495	0.0447061
10-biomarkers_test_0.7	21-biomarkers_test_0.7	0.004328	0.00144785	0.00720815	0.000109981
10-biomarkers_test_0.8	21-biomarkers_test_0.7	0.00627165	0.0033915	0.00915181	3.39691e-08
3-biomarkers_test_0.6	21-biomarkers_test_0.7	-0.0225927	-0.0254728	-0.0197125	3.34393e-08
3-biomarkers_test_0.7	21-biomarkers_test_0.7	-0.0217699	-0.02465	-0.0188897	3.34393e-08
3-biomarkers_test_0.8	21-biomarkers_test_0.7	-0.0193249	-0.0222051	-0.0164448	3.34393e-08
10-biomarkers_test_0.6	21-biomarkers_test_0.8	0.00123263	-0.00164752	0.00411279	0.923305
10-biomarkers_test_0.7	21-biomarkers_test_0.8	0.00264583	-0.000234321	0.00552599	0.101362
10-biomarkers_test_0.8	21-biomarkers_test_0.8	0.00458949	0.00170933	0.00746964	2.7366e-05
3-biomarkers_test_0.6	21-biomarkers_test_0.8	-0.0242748	-0.027155	-0.0213947	3.34393e-08
3-biomarkers_test_0.7	21-biomarkers_test_0.8	-0.023452	-0.0263322	-0.0205719	3.34393e-08
3-biomarkers_test_0.8	21-biomarkers_test_0.8	-0.0210071	-0.0238873	-0.018127	3.34393e-08
10-biomarkers_test_0.7	10-biomarkers_test_0.6	0.0014132	-0.00146695	0.00429335	0.84548
10-biomarkers_test_0.8	10-biomarkers_test_0.6	0.00335685	0.0004767	0.00623701	0.0091501
3-biomarkers_test_0.6	10-biomarkers_test_0.6	-0.0255075	-0.0283876	-0.0226273	3.34393e-08
3-biomarkers_test_0.7	10-biomarkers_test_0.6	-0.0246847	-0.0275648	-0.0218045	3.34393e-08
3-biomarkers_test_0.8	10-biomarkers_test_0.6	-0.0222397	-0.0251199	-0.0193596	3.34393e-08
10-biomarkers_test_0.8	10-biomarkers_test_0.7	0.00194365	-0.0009365	0.00482381	0.477789
3-biomarkers_test_0.6	10-biomarkers_test_0.7	-0.0269207	-0.0298008	-0.0240405	3.34393e-08
3-biomarkers_test_0.7	10-biomarkers_test_0.7	-0.0260979	-0.028978	-0.0232177	3.34393e-08
3-biomarkers_test_0.8	10-biomarkers_test_0.7	-0.0236529	-0.0265331	-0.0207728	3.34393e-08
3-biomarkers_test_0.6	10-biomarkers_test_0.8	-0.0288643	-0.0317445	-0.0259842	3.34393e-08
3-biomarkers_test_0.7	10-biomarkers_test_0.8	-0.0280415	-0.0309217	-0.0251614	3.34393e-08
3-biomarkers_test_0.8	10-biomarkers_test_0.8	-0.0255966	-0.0284768	-0.0227164	3.34393e-08
3-biomarkers_test_0.7	3-biomarkers_test_0.6	0.000822792	-0.00205736	0.00370295	0.993718
3-biomarkers_test_0.8	3-biomarkers_test_0.6	0.00326771	0.000387558	0.00614786	0.0128921
3-biomarkers_test_0.8	3-biomarkers_test_0.7	0.00244492	-0.000435235	0.00532507	0.172798
21-biomarkers_train_0.7	21-biomarkers_train_0.6	-0.000827643	-0.00287425	0.00121897	0.944021
21-biomarkers_train_0.8	21-biomarkers_train_0.6	-0.00324784	-0.00529445	-0.00120123	3.04733e-05
10-biomarkers_train_0.6	21-biomarkers_train_0.6	-0.0029727	-0.00501931	-0.000926086	0.000229908
10-biomarkers_train_0.7	21-biomarkers_train_0.6	-0.00276298	-0.00480959	-0.00071637	0.000948333
10-biomarkers_train_0.8	21-biomarkers_train_0.6	-0.00348628	-0.00553289	-0.00143967	4.58058e-06
3-biomarkers_train_0.6	21-biomarkers_train_0.6	-0.0470663	-0.0491129	-0.0450196	0
3-biomarkers_train_0.7	21-biomarkers_train_0.6	-0.0464707	-0.0485173	-0.0444241	0
3-biomarkers_train_0.8	21-biomarkers_train_0.6	-0.0471679	-0.0492145	-0.0451213	0
21-biomarkers_train_0.8	21-biomarkers_train_0.7	-0.0024202	-0.00446681	-0.000373585	0.00754769
10-biomarkers_train_0.6	21-biomarkers_train_0.7	-0.00214505	-0.00419166	-9.84433e-05	0.0316135
10-biomarkers_train_0.7	21-biomarkers_train_0.7	-0.00193534	-0.00398195	0.000111273	0.0809628
10-biomarkers_train_0.8	21-biomarkers_train_0.7	-0.00265864	-0.00470525	-0.00061203	0.001842
3-biomarkers_train_0.6	21-biomarkers_train_0.7	-0.0462386	-0.0482852	-0.044192	0
3-biomarkers_train_0.7	21-biomarkers_train_0.7	-0.045643	-0.0476896	-0.0435964	0
3-biomarkers_train_0.8	21-biomarkers_train_0.7	-0.0463403	-0.0483869	-0.0442937	0
10-biomarkers_train_0.6	21-biomarkers_train_0.8	0.000275142	-0.00177147	0.00232175	0.999975
10-biomarkers_train_0.7	21-biomarkers_train_0.8	0.000484858	-0.00156175	0.00253147	0.998296
10-biomarkers_train_0.8	21-biomarkers_train_0.8	-0.000238445	-0.00228505	0.00180817	0.999992
3-biomarkers_train_0.6	21-biomarkers_train_0.8	-0.0438184	-0.045865	-0.0417718	0
3-biomarkers_train_0.7	21-biomarkers_train_0.8	-0.0432228	-0.0452694	-0.0411762	0
3-biomarkers_train_0.8	21-biomarkers_train_0.8	-0.0439201	-0.0459667	-0.0418735	0
10-biomarkers_train_0.7	10-biomarkers_train_0.6	0.000209716	-0.00183689	0.00225633	0.999997
10-biomarkers_train_0.8	10-biomarkers_train_0.6	-0.000513586	-0.0025602	0.00153302	0.997436
3-biomarkers_train_0.6	10-biomarkers_train_0.6	-0.0440936	-0.0461402	-0.042047	0
3-biomarkers_train_0.7	10-biomarkers_train_0.6	-0.043498	-0.0455446	-0.0414514	0
3-biomarkers_train_0.8	10-biomarkers_train_0.6	-0.0441952	-0.0462418	-0.0421486	0
10-biomarkers_train_0.8	10-biomarkers_train_0.7	-0.000723302	-0.00276991	0.00132331	0.974892
3-biomarkers_train_0.6	10-biomarkers_train_0.7	-0.0443033	-0.0463499	-0.0422567	0
3-biomarkers_train_0.7	10-biomarkers_train_0.7	-0.0437077	-0.0457543	-0.0416611	0
3-biomarkers_train_0.8	10-biomarkers_train_0.7	-0.044405	-0.0464516	-0.0423583	0
3-biomarkers_train_0.6	10-biomarkers_train_0.8	-0.04358	-0.0456266	-0.0415334	0
3-biomarkers_train_0.7	10-biomarkers_train_0.8	-0.0429844	-0.045031	-0.0409378	0
3-biomarkers_train_0.8	10-biomarkers_train_0.8	-0.0436817	-0.0457283	-0.041635	0
3-biomarkers_train_0.7	3-biomarkers_train_0.6	0.000595587	-0.00145102	0.0026422	0.992872
3-biomarkers_train_0.8	3-biomarkers_train_0.6	-0.000101675	-0.00214829	0.00194493	1
3-biomarkers_train_0.8	3-biomarkers_train_0.7	-0.000697262	-0.00274387	0.00134935	0.980035

## Sheet: RF
ANOVA
Degrees of freedom	Sum of Squares	Mean Sum of Squares	F value	p-value	Significance
8	5.4e-09	6.765e-10	14.77	<2e-16	***
TukeyHSD
Dataset1	Dataset2	Mean difference	Lower boundary	Upper boundary	Adjusted p-value
21-biomarkers_test_0.7	21-biomarkers_test_0.6	0.00343477	0.000617751	0.0062518	0.00491164
21-biomarkers_test_0.8	21-biomarkers_test_0.6	0.00690829	0.00409127	0.00972532	3.34404e-08
10-biomarkers_test_0.6	21-biomarkers_test_0.6	-0.005522	-0.00833903	-0.00270498	7.7246e-08
10-biomarkers_test_0.7	21-biomarkers_test_0.6	-0.00366295	-0.00647997	-0.000845928	0.00180977
10-biomarkers_test_0.8	21-biomarkers_test_0.6	-0.00184294	-0.00465996	0.000974083	0.522556
3-biomarkers_test_0.6	21-biomarkers_test_0.6	-0.0324484	-0.0352655	-0.0296314	3.34393e-08
3-biomarkers_test_0.7	21-biomarkers_test_0.6	-0.0324687	-0.0352858	-0.0296517	3.34393e-08
3-biomarkers_test_0.8	21-biomarkers_test_0.6	-0.030412	-0.033229	-0.0275949	3.34393e-08
21-biomarkers_test_0.8	21-biomarkers_test_0.7	0.00347352	0.000656497	0.00629054	0.00416705
10-biomarkers_test_0.6	21-biomarkers_test_0.7	-0.00895678	-0.0117738	-0.00613976	3.34394e-08
10-biomarkers_test_0.7	21-biomarkers_test_0.7	-0.00709772	-0.00991475	-0.0042807	3.34396e-08
10-biomarkers_test_0.8	21-biomarkers_test_0.7	-0.00527771	-0.00809473	-0.00246069	2.58742e-07
3-biomarkers_test_0.6	21-biomarkers_test_0.7	-0.0358832	-0.0387002	-0.0330662	3.34393e-08
3-biomarkers_test_0.7	21-biomarkers_test_0.7	-0.0359035	-0.0387205	-0.0330865	3.34393e-08
3-biomarkers_test_0.8	21-biomarkers_test_0.7	-0.0338467	-0.0366638	-0.0310297	3.34393e-08
10-biomarkers_test_0.6	21-biomarkers_test_0.8	-0.0124303	-0.0152473	-0.00961327	3.34393e-08
10-biomarkers_test_0.7	21-biomarkers_test_0.8	-0.0105712	-0.0133883	-0.00775422	3.34393e-08
10-biomarkers_test_0.8	21-biomarkers_test_0.8	-0.00875123	-0.0115683	-0.00593421	3.34394e-08
3-biomarkers_test_0.6	21-biomarkers_test_0.8	-0.0393567	-0.0421738	-0.0365397	3.34393e-08
3-biomarkers_test_0.7	21-biomarkers_test_0.8	-0.039377	-0.0421941	-0.03656	3.34393e-08
3-biomarkers_test_0.8	21-biomarkers_test_0.8	-0.0373203	-0.0401373	-0.0345032	3.34393e-08
10-biomarkers_test_0.7	10-biomarkers_test_0.6	0.00185905	-0.000957969	0.00467608	0.510077
10-biomarkers_test_0.8	10-biomarkers_test_0.6	0.00367906	0.000862042	0.00649609	0.00168198
3-biomarkers_test_0.6	10-biomarkers_test_0.6	-0.0269264	-0.0297435	-0.0241094	3.34393e-08
3-biomarkers_test_0.7	10-biomarkers_test_0.6	-0.0269467	-0.0297638	-0.0241297	3.34393e-08
3-biomarkers_test_0.8	10-biomarkers_test_0.6	-0.02489	-0.027707	-0.0220729	3.34393e-08
10-biomarkers_test_0.8	10-biomarkers_test_0.7	0.00182001	-0.000997011	0.00463703	0.540362
3-biomarkers_test_0.6	10-biomarkers_test_0.7	-0.0287855	-0.0316025	-0.0259685	3.34393e-08
3-biomarkers_test_0.7	10-biomarkers_test_0.7	-0.0288058	-0.0316228	-0.0259888	3.34393e-08
3-biomarkers_test_0.8	10-biomarkers_test_0.7	-0.026749	-0.029566	-0.023932	3.34393e-08
3-biomarkers_test_0.6	10-biomarkers_test_0.8	-0.0306055	-0.0334225	-0.0277885	3.34393e-08
3-biomarkers_test_0.7	10-biomarkers_test_0.8	-0.0306258	-0.0334428	-0.0278088	3.34393e-08
3-biomarkers_test_0.8	10-biomarkers_test_0.8	-0.028569	-0.031386	-0.025752	3.34393e-08
3-biomarkers_test_0.7	3-biomarkers_test_0.6	-2.03057e-05	-0.00283733	0.00279672	1
3-biomarkers_test_0.8	3-biomarkers_test_0.6	0.00203647	-0.000780548	0.0048535	0.377903
3-biomarkers_test_0.8	3-biomarkers_test_0.7	0.00205678	-0.000760243	0.0048738	0.363715
21-biomarkers_train_0.7	21-biomarkers_train_0.6	1.38778e-14	-9.38977e-07	9.38977e-07	1
21-biomarkers_train_0.8	21-biomarkers_train_0.6	1.38778e-14	-9.38977e-07	9.38977e-07	1
10-biomarkers_train_0.6	21-biomarkers_train_0.6	1.38778e-14	-9.38977e-07	9.38977e-07	1
10-biomarkers_train_0.7	21-biomarkers_train_0.6	1.38778e-14	-9.38977e-07	9.38977e-07	1
10-biomarkers_train_0.8	21-biomarkers_train_0.6	1.38778e-14	-9.38977e-07	9.38977e-07	1
3-biomarkers_train_0.6	21-biomarkers_train_0.6	-1.54297e-06	-2.48194e-06	-6.03989e-07	1.23969e-05
3-biomarkers_train_0.7	21-biomarkers_train_0.6	-1.98924e-06	-2.92822e-06	-1.05027e-06	1.87123e-09
3-biomarkers_train_0.8	21-biomarkers_train_0.6	-1.28581e-06	-2.22478e-06	-3.46829e-07	0.000731877
21-biomarkers_train_0.8	21-biomarkers_train_0.7	0	-9.38977e-07	9.38977e-07	1
10-biomarkers_train_0.6	21-biomarkers_train_0.7	0	-9.38977e-07	9.38977e-07	1
10-biomarkers_train_0.7	21-biomarkers_train_0.7	0	-9.38977e-07	9.38977e-07	1
10-biomarkers_train_0.8	21-biomarkers_train_0.7	0	-9.38977e-07	9.38977e-07	1
3-biomarkers_train_0.6	21-biomarkers_train_0.7	-1.54297e-06	-2.48194e-06	-6.03989e-07	1.23969e-05
3-biomarkers_train_0.7	21-biomarkers_train_0.7	-1.98924e-06	-2.92822e-06	-1.05027e-06	1.87123e-09
3-biomarkers_train_0.8	21-biomarkers_train_0.7	-1.28581e-06	-2.22478e-06	-3.46829e-07	0.000731876
10-biomarkers_train_0.6	21-biomarkers_train_0.8	0	-9.38977e-07	9.38977e-07	1
10-biomarkers_train_0.7	21-biomarkers_train_0.8	0	-9.38977e-07	9.38977e-07	1
10-biomarkers_train_0.8	21-biomarkers_train_0.8	0	-9.38977e-07	9.38977e-07	1
3-biomarkers_train_0.6	21-biomarkers_train_0.8	-1.54297e-06	-2.48194e-06	-6.03989e-07	1.23969e-05
3-biomarkers_train_0.7	21-biomarkers_train_0.8	-1.98924e-06	-2.92822e-06	-1.05027e-06	1.87123e-09
3-biomarkers_train_0.8	21-biomarkers_train_0.8	-1.28581e-06	-2.22478e-06	-3.46829e-07	0.000731876
10-biomarkers_train_0.7	10-biomarkers_train_0.6	0	-9.38977e-07	9.38977e-07	1
10-biomarkers_train_0.8	10-biomarkers_train_0.6	0	-9.38977e-07	9.38977e-07	1
3-biomarkers_train_0.6	10-biomarkers_train_0.6	-1.54297e-06	-2.48194e-06	-6.03989e-07	1.23969e-05
3-biomarkers_train_0.7	10-biomarkers_train_0.6	-1.98924e-06	-2.92822e-06	-1.05027e-06	1.87123e-09
3-biomarkers_train_0.8	10-biomarkers_train_0.6	-1.28581e-06	-2.22478e-06	-3.46829e-07	0.000731876
10-biomarkers_train_0.8	10-biomarkers_train_0.7	0	-9.38977e-07	9.38977e-07	1
3-biomarkers_train_0.6	10-biomarkers_train_0.7	-1.54297e-06	-2.48194e-06	-6.03989e-07	1.23969e-05
3-biomarkers_train_0.7	10-biomarkers_train_0.7	-1.98924e-06	-2.92822e-06	-1.05027e-06	1.87123e-09
3-biomarkers_train_0.8	10-biomarkers_train_0.7	-1.28581e-06	-2.22478e-06	-3.46829e-07	0.000731876
3-biomarkers_train_0.6	10-biomarkers_train_0.8	-1.54297e-06	-2.48194e-06	-6.03989e-07	1.23969e-05
3-biomarkers_train_0.7	10-biomarkers_train_0.8	-1.98924e-06	-2.92822e-06	-1.05027e-06	1.87123e-09
3-biomarkers_train_0.8	10-biomarkers_train_0.8	-1.28581e-06	-2.22478e-06	-3.46829e-07	0.000731876
3-biomarkers_train_0.7	3-biomarkers_train_0.6	-4.46277e-07	-1.38525e-06	4.927e-07	0.86756
3-biomarkers_train_0.8	3-biomarkers_train_0.6	2.5716e-07	-6.81817e-07	1.19614e-06	0.995285
3-biomarkers_train_0.8	3-biomarkers_train_0.7	7.03437e-07	-2.3554e-07	1.64241e-06	0.327396

## Sheet: SVM
ANOVA
Degrees of freedom	Sum of Squares	Mean Sum of Squares	F value	p-value	Significance
8	50.15	6.268	21515	<2e-16	***
TukeyHSD
Dataset1	Dataset2	Mean difference	Lower boundary	Upper boundary	Adjusted p-value
21-biomarkers_test_0.7	21-biomarkers_test_0.6	0.00447639	0.00194509	0.00700769	1.52341e-06
21-biomarkers_test_0.8	21-biomarkers_test_0.6	0.0081195	0.0055882	0.0106508	3.34394e-08
10-biomarkers_test_0.6	21-biomarkers_test_0.6	-0.0211706	-0.0237019	-0.0186393	3.34393e-08
10-biomarkers_test_0.7	21-biomarkers_test_0.6	-0.0196938	-0.0222251	-0.0171625	3.34393e-08
10-biomarkers_test_0.8	21-biomarkers_test_0.6	-0.0138609	-0.0163922	-0.0113296	3.34393e-08
3-biomarkers_test_0.6	21-biomarkers_test_0.6	-0.0205101	-0.0230414	-0.0179788	3.34393e-08
3-biomarkers_test_0.7	21-biomarkers_test_0.6	-0.0164885	-0.0190198	-0.0139572	3.34393e-08
3-biomarkers_test_0.8	21-biomarkers_test_0.6	-0.0111781	-0.0137094	-0.00864679	3.34393e-08
21-biomarkers_test_0.8	21-biomarkers_test_0.7	0.00364312	0.00111182	0.00617441	0.000277023
10-biomarkers_test_0.6	21-biomarkers_test_0.7	-0.025647	-0.0281783	-0.0231157	3.34393e-08
10-biomarkers_test_0.7	21-biomarkers_test_0.7	-0.0241702	-0.0267015	-0.0216389	3.34393e-08
10-biomarkers_test_0.8	21-biomarkers_test_0.7	-0.0183373	-0.0208686	-0.015806	3.34393e-08
3-biomarkers_test_0.6	21-biomarkers_test_0.7	-0.0249865	-0.0275178	-0.0224552	3.34393e-08
3-biomarkers_test_0.7	21-biomarkers_test_0.7	-0.0209649	-0.0234962	-0.0184336	3.34393e-08
3-biomarkers_test_0.8	21-biomarkers_test_0.7	-0.0156545	-0.0181858	-0.0131232	3.34393e-08
10-biomarkers_test_0.6	21-biomarkers_test_0.8	-0.0292901	-0.0318214	-0.0267588	3.34393e-08
10-biomarkers_test_0.7	21-biomarkers_test_0.8	-0.0278133	-0.0303446	-0.025282	3.34393e-08
10-biomarkers_test_0.8	21-biomarkers_test_0.8	-0.0219804	-0.0245117	-0.0194491	3.34393e-08
3-biomarkers_test_0.6	21-biomarkers_test_0.8	-0.0286296	-0.0311609	-0.0260983	3.34393e-08
3-biomarkers_test_0.7	21-biomarkers_test_0.8	-0.024608	-0.0271393	-0.0220767	3.34393e-08
3-biomarkers_test_0.8	21-biomarkers_test_0.8	-0.0192976	-0.0218289	-0.0167663	3.34393e-08
10-biomarkers_test_0.7	10-biomarkers_test_0.6	0.00147682	-0.00105448	0.00400812	0.675725
10-biomarkers_test_0.8	10-biomarkers_test_0.6	0.00730966	0.00477836	0.00984096	3.34393e-08
3-biomarkers_test_0.6	10-biomarkers_test_0.6	0.000660521	-0.00187078	0.00319182	0.996632
3-biomarkers_test_0.7	10-biomarkers_test_0.6	0.00468208	0.00215078	0.00721338	3.82435e-07
3-biomarkers_test_0.8	10-biomarkers_test_0.6	0.00999251	0.00746122	0.0125238	3.34393e-08
10-biomarkers_test_0.8	10-biomarkers_test_0.7	0.00583284	0.00330154	0.00836414	3.34722e-08
3-biomarkers_test_0.6	10-biomarkers_test_0.7	-0.000816297	-0.0033476	0.001715	0.985963
3-biomarkers_test_0.7	10-biomarkers_test_0.7	0.00320526	0.000673962	0.00573656	0.00277767
3-biomarkers_test_0.8	10-biomarkers_test_0.7	0.0085157	0.0059844	0.011047	3.34394e-08
3-biomarkers_test_0.6	10-biomarkers_test_0.8	-0.00664914	-0.00918044	-0.00411784	3.34394e-08
3-biomarkers_test_0.7	10-biomarkers_test_0.8	-0.00262758	-0.00515888	-9.62835e-05	0.0348761
3-biomarkers_test_0.8	10-biomarkers_test_0.8	0.00268285	0.000151553	0.00521415	0.0281269
3-biomarkers_test_0.7	3-biomarkers_test_0.6	0.00402156	0.00149026	0.00655286	2.94921e-05
3-biomarkers_test_0.8	3-biomarkers_test_0.6	0.00933199	0.00680069	0.0118633	3.34393e-08
3-biomarkers_test_0.8	3-biomarkers_test_0.7	0.00531043	0.00277914	0.00784173	3.62519e-08
21-biomarkers_train_0.7	21-biomarkers_train_0.6	-0.00619717	-0.00856545	-0.0038289	0
21-biomarkers_train_0.8	21-biomarkers_train_0.6	-0.011883	-0.0142513	-0.00951475	0
10-biomarkers_train_0.6	21-biomarkers_train_0.6	-0.0532677	-0.055636	-0.0508994	0
10-biomarkers_train_0.7	21-biomarkers_train_0.6	-0.0637568	-0.0661251	-0.0613885	0
10-biomarkers_train_0.8	21-biomarkers_train_0.6	-0.0753746	-0.0777429	-0.0730063	0
3-biomarkers_train_0.6	21-biomarkers_train_0.6	-0.173127	-0.175495	-0.170758	0
3-biomarkers_train_0.7	21-biomarkers_train_0.6	-0.182192	-0.18456	-0.179824	0
3-biomarkers_train_0.8	21-biomarkers_train_0.6	-0.197264	-0.199632	-0.194895	0
21-biomarkers_train_0.8	21-biomarkers_train_0.7	-0.00568585	-0.00805413	-0.00331757	0
10-biomarkers_train_0.6	21-biomarkers_train_0.7	-0.0470705	-0.0494388	-0.0447023	0
10-biomarkers_train_0.7	21-biomarkers_train_0.7	-0.0575596	-0.0599279	-0.0551913	0
10-biomarkers_train_0.8	21-biomarkers_train_0.7	-0.0691774	-0.0715457	-0.0668091	0
3-biomarkers_train_0.6	21-biomarkers_train_0.7	-0.166929	-0.169298	-0.164561	0
3-biomarkers_train_0.7	21-biomarkers_train_0.7	-0.175995	-0.178363	-0.173626	0
3-biomarkers_train_0.8	21-biomarkers_train_0.7	-0.191066	-0.193435	-0.188698	0
10-biomarkers_train_0.6	21-biomarkers_train_0.8	-0.0413847	-0.043753	-0.0390164	0
10-biomarkers_train_0.7	21-biomarkers_train_0.8	-0.0518738	-0.054242	-0.0495055	0
10-biomarkers_train_0.8	21-biomarkers_train_0.8	-0.0634916	-0.0658598	-0.0611233	0
3-biomarkers_train_0.6	21-biomarkers_train_0.8	-0.161243	-0.163612	-0.158875	0
3-biomarkers_train_0.7	21-biomarkers_train_0.8	-0.170309	-0.172677	-0.167941	0
3-biomarkers_train_0.8	21-biomarkers_train_0.8	-0.185381	-0.187749	-0.183012	0
10-biomarkers_train_0.7	10-biomarkers_train_0.6	-0.0104891	-0.0128573	-0.00812079	0
10-biomarkers_train_0.8	10-biomarkers_train_0.6	-0.0221069	-0.0244751	-0.0197386	0
3-biomarkers_train_0.6	10-biomarkers_train_0.6	-0.119859	-0.122227	-0.117491	0
3-biomarkers_train_0.7	10-biomarkers_train_0.6	-0.128924	-0.131292	-0.126556	0
3-biomarkers_train_0.8	10-biomarkers_train_0.6	-0.143996	-0.146364	-0.141628	0
10-biomarkers_train_0.8	10-biomarkers_train_0.7	-0.0116178	-0.0139861	-0.00924952	0
3-biomarkers_train_0.6	10-biomarkers_train_0.7	-0.10937	-0.111738	-0.107001	0
3-biomarkers_train_0.7	10-biomarkers_train_0.7	-0.118435	-0.120803	-0.116067	0
3-biomarkers_train_0.8	10-biomarkers_train_0.7	-0.133507	-0.135875	-0.131139	0
3-biomarkers_train_0.6	10-biomarkers_train_0.8	-0.0977519	-0.10012	-0.0953836	0
3-biomarkers_train_0.7	10-biomarkers_train_0.8	-0.106817	-0.109186	-0.104449	0
3-biomarkers_train_0.8	10-biomarkers_train_0.8	-0.121889	-0.124257	-0.119521	0
3-biomarkers_train_0.7	3-biomarkers_train_0.6	-0.00906535	-0.0114336	-0.00669708	0
3-biomarkers_train_0.8	3-biomarkers_train_0.6	-0.0241371	-0.0265054	-0.0217689	0
3-biomarkers_train_0.8	3-biomarkers_train_0.7	-0.0150718	-0.0174401	-0.0127035	0

## Sheet: XGB
ANOVA
Degrees of freedom	Sum of Squares	Mean Sum of Squares	F value	p-value	Significance
8	5.059	0.6324	4945	<2e-16	***
TukeyHSD
Dataset1	Dataset2	Mean difference	Lower boundary	Upper boundary	Adjusted p-value
21-biomarkers_test_0.7	21-biomarkers_test_0.6	0.00233494	-0.000507153	0.00517704	0.208942
21-biomarkers_test_0.8	21-biomarkers_test_0.6	0.00281309	-2.90068e-05	0.00565519	0.0548992
10-biomarkers_test_0.6	21-biomarkers_test_0.6	0.00185738	-0.000984713	0.00469948	0.524062
10-biomarkers_test_0.7	21-biomarkers_test_0.6	0.00276937	-7.27247e-05	0.00561147	0.0630421
10-biomarkers_test_0.8	21-biomarkers_test_0.6	0.00602077	0.00317867	0.00886287	3.52791e-08
3-biomarkers_test_0.6	21-biomarkers_test_0.6	-0.00110793	-0.00395003	0.00173417	0.954739
3-biomarkers_test_0.7	21-biomarkers_test_0.6	0.00231341	-0.000528686	0.00515551	0.219811
3-biomarkers_test_0.8	21-biomarkers_test_0.6	0.0070807	0.0042386	0.00992279	3.34397e-08
21-biomarkers_test_0.8	21-biomarkers_test_0.7	0.000478146	-0.00236395	0.00332024	0.999864
10-biomarkers_test_0.6	21-biomarkers_test_0.7	-0.00047756	-0.00331966	0.00236454	0.999865
10-biomarkers_test_0.7	21-biomarkers_test_0.7	0.000434428	-0.00240767	0.00327652	0.999934
10-biomarkers_test_0.8	21-biomarkers_test_0.7	0.00368583	0.00084373	0.00652792	0.00189051
3-biomarkers_test_0.6	21-biomarkers_test_0.7	-0.00344287	-0.00628497	-0.000600777	0.00539329
3-biomarkers_test_0.7	21-biomarkers_test_0.7	-2.15334e-05	-0.00286363	0.00282056	1
3-biomarkers_test_0.8	21-biomarkers_test_0.7	0.00474575	0.00190366	0.00758785	7.9995e-06
10-biomarkers_test_0.6	21-biomarkers_test_0.8	-0.000955706	-0.0037978	0.00188639	0.98164
10-biomarkers_test_0.7	21-biomarkers_test_0.8	-4.3718e-05	-0.00288581	0.00279838	1
10-biomarkers_test_0.8	21-biomarkers_test_0.8	0.00320768	0.000365584	0.00604978	0.0137496
3-biomarkers_test_0.6	21-biomarkers_test_0.8	-0.00392102	-0.00676312	-0.00107892	0.000635319
3-biomarkers_test_0.7	21-biomarkers_test_0.8	-0.000499679	-0.00334178	0.00234242	0.99981
3-biomarkers_test_0.8	21-biomarkers_test_0.8	0.00426761	0.00142551	0.0071097	0.000111841
10-biomarkers_test_0.7	10-biomarkers_test_0.6	0.000911988	-0.00193011	0.00375408	0.986407
10-biomarkers_test_0.8	10-biomarkers_test_0.6	0.00416339	0.00132129	0.00700548	0.00019159
3-biomarkers_test_0.6	10-biomarkers_test_0.6	-0.00296531	-0.00580741	-0.000123217	0.0331148
3-biomarkers_test_0.7	10-biomarkers_test_0.6	0.000456027	-0.00238607	0.00329812	0.999905
3-biomarkers_test_0.8	10-biomarkers_test_0.6	0.00522331	0.00238122	0.00806541	4.6629e-07
10-biomarkers_test_0.8	10-biomarkers_test_0.7	0.0032514	0.000409302	0.0060935	0.0116243
3-biomarkers_test_0.6	10-biomarkers_test_0.7	-0.0038773	-0.0067194	-0.0010352	0.00078237
3-biomarkers_test_0.7	10-biomarkers_test_0.7	-0.000455961	-0.00329806	0.00238614	0.999905
3-biomarkers_test_0.8	10-biomarkers_test_0.7	0.00431133	0.00146923	0.00715342	8.8879e-05
3-biomarkers_test_0.6	10-biomarkers_test_0.8	-0.0071287	-0.0099708	-0.0042866	3.34396e-08
3-biomarkers_test_0.7	10-biomarkers_test_0.8	-0.00370736	-0.00654946	-0.000865263	0.00171611
3-biomarkers_test_0.8	10-biomarkers_test_0.8	0.00105993	-0.00178217	0.00390202	0.965184
3-biomarkers_test_0.7	3-biomarkers_test_0.6	0.00342134	0.000579243	0.00626344	0.00589513
3-biomarkers_test_0.8	3-biomarkers_test_0.6	0.00818863	0.00534653	0.0110307	3.34393e-08
3-biomarkers_test_0.8	3-biomarkers_test_0.7	0.00476729	0.00192519	0.00760938	7.06005e-06
21-biomarkers_train_0.7	21-biomarkers_train_0.6	-0.0125663	-0.0141354	-0.0109971	0
21-biomarkers_train_0.8	21-biomarkers_train_0.6	-0.023254	-0.0248231	-0.0216848	0
10-biomarkers_train_0.6	21-biomarkers_train_0.6	-0.0166768	-0.0182459	-0.0151077	0
10-biomarkers_train_0.7	21-biomarkers_train_0.6	-0.0278898	-0.0294589	-0.0263207	0
10-biomarkers_train_0.8	21-biomarkers_train_0.6	-0.0371572	-0.0387263	-0.0355881	0
3-biomarkers_train_0.6	21-biomarkers_train_0.6	-0.0566734	-0.0582425	-0.0551043	0
3-biomarkers_train_0.7	21-biomarkers_train_0.6	-0.0653425	-0.0669116	-0.0637734	0
3-biomarkers_train_0.8	21-biomarkers_train_0.6	-0.0725846	-0.0741537	-0.0710155	0
21-biomarkers_train_0.8	21-biomarkers_train_0.7	-0.0106877	-0.0122568	-0.00911857	0
10-biomarkers_train_0.6	21-biomarkers_train_0.7	-0.00411051	-0.00567963	-0.00254139	0
10-biomarkers_train_0.7	21-biomarkers_train_0.7	-0.0153235	-0.0168927	-0.0137544	0
10-biomarkers_train_0.8	21-biomarkers_train_0.7	-0.0245909	-0.02616	-0.0230218	0
3-biomarkers_train_0.6	21-biomarkers_train_0.7	-0.0441071	-0.0456762	-0.042538	0
3-biomarkers_train_0.7	21-biomarkers_train_0.7	-0.0527763	-0.0543454	-0.0512071	0
3-biomarkers_train_0.8	21-biomarkers_train_0.7	-0.0600183	-0.0615875	-0.0584492	0
10-biomarkers_train_0.6	21-biomarkers_train_0.8	0.00657719	0.00500807	0.00814631	0
10-biomarkers_train_0.7	21-biomarkers_train_0.8	-0.00463584	-0.00620496	-0.00306672	0
10-biomarkers_train_0.8	21-biomarkers_train_0.8	-0.0139032	-0.0154723	-0.0123341	0
3-biomarkers_train_0.6	21-biomarkers_train_0.8	-0.0334194	-0.0349885	-0.0318503	0
3-biomarkers_train_0.7	21-biomarkers_train_0.8	-0.0420886	-0.0436577	-0.0405194	0
3-biomarkers_train_0.8	21-biomarkers_train_0.8	-0.0493306	-0.0508998	-0.0477615	0
10-biomarkers_train_0.7	10-biomarkers_train_0.6	-0.011213	-0.0127822	-0.00964391	0
10-biomarkers_train_0.8	10-biomarkers_train_0.6	-0.0204804	-0.0220495	-0.0189113	0
3-biomarkers_train_0.6	10-biomarkers_train_0.6	-0.0399966	-0.0415657	-0.0384275	0
3-biomarkers_train_0.7	10-biomarkers_train_0.6	-0.0486658	-0.0502349	-0.0470966	0
3-biomarkers_train_0.8	10-biomarkers_train_0.6	-0.0559078	-0.057477	-0.0543387	0
10-biomarkers_train_0.8	10-biomarkers_train_0.7	-0.00926739	-0.0108365	-0.00769827	0
3-biomarkers_train_0.6	10-biomarkers_train_0.7	-0.0287836	-0.0303527	-0.0272145	0
3-biomarkers_train_0.7	10-biomarkers_train_0.7	-0.0374527	-0.0390218	-0.0358836	0
3-biomarkers_train_0.8	10-biomarkers_train_0.7	-0.0446948	-0.0462639	-0.0431257	0
3-biomarkers_train_0.6	10-biomarkers_train_0.8	-0.0195162	-0.0210853	-0.0179471	0
3-biomarkers_train_0.7	10-biomarkers_train_0.8	-0.0281853	-0.0297545	-0.0266162	0
3-biomarkers_train_0.8	10-biomarkers_train_0.8	-0.0354274	-0.0369965	-0.0338583	0
3-biomarkers_train_0.7	3-biomarkers_train_0.6	-0.00866914	-0.0102383	-0.00710002	0
3-biomarkers_train_0.8	3-biomarkers_train_0.6	-0.0159112	-0.0174803	-0.0143421	0
3-biomarkers_train_0.8	3-biomarkers_train_0.7	-0.00724208	-0.0088112	-0.00567296	0
