# Supplementary material for: Elucidation of the Application of Blood Test Biomarkers to Predict Immune-Related Adverse Events in Atezolizumab-Treated NSCLC Patients Using Machine Learning Methods
Source: Front Immunol. 2022 Jun 30;13:862752. doi: 10.3389/fimmu.2022.862752 (PMC9284319; doi:10.3389/fimmu.2022.862752)
Supplement: Supplementary Table 3 — Summary of assay performance. Sensitivity, specificity, accuracy, and the kappa statistic were computed for the 7 machine learning methods from 1,000 simulations of the training and test datasets at 8:2, 7:3 and 6:4 cohort ratios randomly selected from the combined cohort comprising 1,320 atezolizumab-treated NSCLC patients. [file Table_3.xlsx]

## Sheet: DT
Biomarkers	Cohort	Cohort ratio	Sensitivity_mean	Sensitivity_sd	Specificity_mean	Specificity_sd	Accuracy_mean	Accuracy_sd	Kappa_mean	Kappa_sd	Method
21-biomarkers	test	6:4	0.673524	0.0942357	0.367228	0.076799	0.588129	0.0495328	0.0400682	0.0392257	dt
21-biomarkers	test	7:3	0.669146	0.099079	0.372592	0.0813821	0.586492	0.0533009	0.0409455	0.0459054	dt
21-biomarkers	test	8:2	0.666646	0.103389	0.386126	0.0862954	0.588295	0.0573765	0.0513053	0.0568701	dt
21-biomarkers	train	6:4	1	0	0.999587	0.00410079	0.999886	0.00112416	0.999711	0.00286612	dt
21-biomarkers	train	7:3	1	0	0.999853	0.00196188	0.999959	0.000548449	0.999897	0.00137644	dt
21-biomarkers	train	8:2	0.999996	7.21333e-05	0.999737	0.0025948	0.999924	0.000718809	0.99981	0.00181794	dt
10-biomarkers	test	6:4	0.671586	0.0936372	0.367427	0.077466	0.58668	0.0493002	0.038243	0.0399419	dt
10-biomarkers	test	7:3	0.657846	0.103585	0.378138	0.0856016	0.579864	0.0550216	0.0353473	0.0452786	dt
10-biomarkers	test	8:2	0.646927	0.107792	0.395539	0.0913115	0.577083	0.0585833	0.0409445	0.0526325	dt
10-biomarkers	train	6:4	0.999991	0.000198413	0.999959	0.00114474	0.999982	0.000352365	0.999956	0.000881104	dt
10-biomarkers	train	7:3	1	0	0.999972	0.000479869	0.999992	0.000132398	0.999981	0.000332349	dt
10-biomarkers	train	8:2	0.999992	0.000131704	0.999973	0.000744964	0.999987	0.000280744	0.999967	0.0006936	dt
3-biomarkers	test	6:4	0.660065	0.105265	0.370239	0.0847975	0.579312	0.0549726	0.0303964	0.0404045	dt
3-biomarkers	test	7:3	0.649146	0.107986	0.382733	0.0910325	0.57503	0.0562809	0.0313429	0.0431318	dt
3-biomarkers	test	8:2	0.64757	0.111257	0.391594	0.0948003	0.576049	0.0593345	0.0381911	0.0521532	dt
3-biomarkers	train	6:4	0.999889	0.00079748	0.999127	0.00687132	0.999678	0.0020765	0.999189	0.00534613	dt
3-biomarkers	train	7:3	0.999892	0.000611008	0.998795	0.00606465	0.999587	0.00183822	0.998962	0.00463814	dt
3-biomarkers	train	8:2	0.999892	0.000680015	0.998313	0.00794172	0.999453	0.00240731	0.998624	0.00608	dt

## Sheet: GBM
Biomarkers	Cohort	Cohort ratio	Sensitivity_mean	Sensitivity_sd	Specificity_mean	Specificity_sd	Accuracy_mean	Accuracy_sd	Kappa_mean	Kappa_sd	Method
21-biomarkers	test	6:4	0.496024	0.252245	0.566765	0.260657	0.515616	0.11176	0.0505849	0.0390385	gbm
21-biomarkers	test	7:3	0.502391	0.255551	0.564049	0.263323	0.519366	0.114511	0.0540464	0.0455431	gbm
21-biomarkers	test	8:2	0.510316	0.262959	0.557704	0.27399	0.524144	0.118139	0.0555634	0.0569938	gbm
21-biomarkers	train	6:4	0.58558	0.210026	0.54892	0.217011	0.575424	0.0946573	0.115646	0.0474829	gbm
21-biomarkers	train	7:3	0.578983	0.213612	0.552608	0.217919	0.571816	0.0962422	0.11299	0.0470227	gbm
21-biomarkers	train	8:2	0.547013	0.218466	0.580498	0.220321	0.55616	0.098962	0.106819	0.0438336	gbm
10-biomarkers	test	6:4	0.510382	0.236411	0.566082	0.241682	0.525574	0.105721	0.0626818	0.0413981	gbm
10-biomarkers	test	7:3	0.488291	0.243079	0.591918	0.24917	0.516965	0.109751	0.0644029	0.0467324	gbm
10-biomarkers	test	8:2	0.481862	0.237787	0.608287	0.247861	0.516239	0.107738	0.071203	0.056635	gbm
10-biomarkers	train	6:4	0.568307	0.196115	0.579793	0.198225	0.571702	0.0909454	0.125218	0.0524462	gbm
10-biomarkers	train	7:3	0.551563	0.191151	0.595666	0.190981	0.563761	0.0883237	0.122597	0.0488053	gbm
10-biomarkers	train	8:2	0.5482	0.191691	0.597173	0.189476	0.561808	0.0887097	0.120999	0.0463543	gbm
3-biomarkers	test	6:4	0.490601	0.246434	0.587025	0.246868	0.517604	0.111015	0.0634781	0.0379811	gbm
3-biomarkers	test	7:3	0.498878	0.260637	0.585388	0.259283	0.522659	0.119	0.0699399	0.0448891	gbm
3-biomarkers	test	8:2	0.510643	0.264724	0.579181	0.266674	0.529379	0.120983	0.0747057	0.0535012	gbm
3-biomarkers	train	6:4	0.575762	0.216573	0.55839	0.214256	0.570984	0.0997476	0.115698	0.0478284	gbm
3-biomarkers	train	7:3	0.564652	0.220548	0.567608	0.212271	0.56564	0.102294	0.113907	0.0465953	gbm
3-biomarkers	train	8:2	0.574474	0.216366	0.555542	0.208921	0.569171	0.100121	0.112734	0.0435539	gbm

## Sheet: GLM
Biomarkers	Cohort	Cohort ratio	Sensitivity_mean	Sensitivity_sd	Specificity_mean	Specificity_sd	Accuracy_mean	Accuracy_sd	Kappa_mean	Kappa_sd	Method
21-biomarkers	test	6:4	0.566596	0.167652	0.573238	0.167178	0.568267	0.0762509	0.117665	0.0338085	glm
21-biomarkers	test	7:3	0.572584	0.175466	0.572937	0.174868	0.572495	0.0810197	0.123317	0.0436432	glm
21-biomarkers	test	8:2	0.594335	0.185942	0.567263	0.187641	0.586545	0.0879829	0.139213	0.0596707	glm
21-biomarkers	train	6:4	0.618194	0.115013	0.594882	0.114184	0.61163	0.052885	0.182608	0.0299464	glm
21-biomarkers	train	7:3	0.624451	0.104915	0.580724	0.105118	0.612307	0.0476892	0.177005	0.0255976	glm
21-biomarkers	train	8:2	0.628368	0.100762	0.568399	0.101084	0.611737	0.0453251	0.170659	0.0222991	glm
10-biomarkers	test	6:4	0.572631	0.179282	0.57431	0.182203	0.572795	0.0804566	0.124223	0.0341469	glm
10-biomarkers	test	7:3	0.57917	0.194392	0.575945	0.193725	0.578245	0.0890255	0.132701	0.0439717	glm
10-biomarkers	test	8:2	0.589158	0.194438	0.57895	0.193649	0.58592	0.0926784	0.144849	0.0631728	glm
10-biomarkers	train	6:4	0.582749	0.141787	0.590998	0.142535	0.584962	0.0637221	0.146261	0.027774	glm
10-biomarkers	train	7:3	0.575397	0.137623	0.591981	0.13746	0.579974	0.0616365	0.140235	0.024109	glm
10-biomarkers	train	8:2	0.574731	0.13378	0.587256	0.134553	0.578294	0.0595407	0.135657	0.0207767	glm
3-biomarkers	test	6:4	0.450692	0.177998	0.662053	0.183799	0.509504	0.0798149	0.0858229	0.0356866	glm
3-biomarkers	test	7:3	0.473677	0.1967	0.641959	0.20541	0.52047	0.0890467	0.089987	0.049389	glm
3-biomarkers	test	8:2	0.491004	0.200126	0.633374	0.216742	0.529996	0.0921455	0.0975172	0.0707845	glm
3-biomarkers	train	6:4	0.416425	0.134999	0.695328	0.133972	0.493824	0.0612255	0.0825396	0.0189817	glm
3-biomarkers	train	7:3	0.40438	0.104685	0.704469	0.104923	0.487828	0.0472897	0.0792436	0.0148651	glm
3-biomarkers	train	8:2	0.394538	0.0805209	0.710898	0.0808731	0.482602	0.0362786	0.0759663	0.0113167	glm

## Sheet: LASSO
Biomarkers	Cohort	Cohort ratio	Sensitivity_mean	Sensitivity_sd	Specificity_mean	Specificity_sd	Accuracy_mean	Accuracy_sd	Kappa_mean	Kappa_sd	Method
21-biomarkers	test	6:4	0.565875	0.181446	0.573056	0.181372	0.56768	0.0822842	0.117344	0.0350578	lasso
21-biomarkers	test	7:3	0.579777	0.184559	0.567452	0.184038	0.576475	0.084506	0.125781	0.0417025	lasso
21-biomarkers	test	8:2	0.585345	0.191735	0.573706	0.191215	0.582049	0.0908501	0.136817	0.0596005	lasso
21-biomarkers	train	6:4	0.569656	0.153738	0.597569	0.150277	0.57737	0.0708156	0.140035	0.0346885	lasso
21-biomarkers	train	7:3	0.567398	0.1383	0.595327	0.136933	0.575203	0.0627848	0.135491	0.0262695	lasso
21-biomarkers	train	8:2	0.578102	0.125152	0.5785	0.122993	0.578185	0.0568517	0.131605	0.0220424	lasso
10-biomarkers	test	6:4	0.56698	0.174092	0.574986	0.174211	0.569017	0.0790017	0.119609	0.0334691	lasso
10-biomarkers	test	7:3	0.573419	0.182946	0.576511	0.183522	0.574035	0.0838237	0.12706	0.0425229	lasso
10-biomarkers	test	8:2	0.580457	0.18775	0.583688	0.187744	0.581011	0.089334	0.139956	0.0591151	lasso
10-biomarkers	train	6:4	0.572081	0.14128	0.588729	0.141493	0.576648	0.0644816	0.134487	0.031223	lasso
10-biomarkers	train	7:3	0.579651	0.129468	0.578164	0.131006	0.579254	0.0580434	0.132665	0.0244321	lasso
10-biomarkers	train	8:2	0.575429	0.115559	0.578625	0.116511	0.576333	0.0516478	0.128833	0.0200634	lasso
3-biomarkers	test	6:4	0.445764	0.177684	0.662101	0.187594	0.50578	0.0788286	0.0813071	0.0376054	lasso
3-biomarkers	test	7:3	0.467597	0.195146	0.644765	0.20708	0.516982	0.0878098	0.0865658	0.0505949	lasso
3-biomarkers	test	8:2	0.494898	0.204783	0.626815	0.224345	0.531038	0.0937062	0.0953784	0.0714516	lasso
3-biomarkers	train	6:4	0.415219	0.140552	0.692833	0.146044	0.492309	0.0626683	0.079321	0.0233989	lasso
3-biomarkers	train	7:3	0.400103	0.109325	0.707632	0.112531	0.485623	0.0484595	0.0779816	0.0157652	lasso
3-biomarkers	train	8:2	0.383137	0.0743029	0.722054	0.0755279	0.477478	0.0335052	0.0750058	0.0116214	lasso

## Sheet: RF
Biomarkers	Cohort	Cohort ratio	Sensitivity_mean	Sensitivity_sd	Specificity_mean	Specificity_sd	Accuracy_mean	Accuracy_sd	Kappa_mean	Kappa_sd	Method
21-biomarkers	test	6:4	0.562637	0.148851	0.58266	0.149243	0.56808	0.0681628	0.12107	0.0337198	rf
21-biomarkers	test	7:3	0.552586	0.159753	0.603872	0.160932	0.566699	0.0738787	0.12882	0.0396239	rf
21-biomarkers	test	8:2	0.555918	0.169706	0.613482	0.17258	0.572011	0.0805477	0.139861	0.0550795	rf
21-biomarkers	train	6:4	1	0	1	0	1	0	1	0	rf
21-biomarkers	train	7:3	1	0	1	0	1	0	1	0	rf
21-biomarkers	train	8:2	1	0	1	0	1	0	1	0	rf
10-biomarkers	test	6:4	0.519497	0.163921	0.614835	0.163932	0.546167	0.0744654	0.108388	0.0322692	rf
10-biomarkers	test	7:3	0.53014	0.165021	0.615283	0.168371	0.553593	0.0757729	0.117521	0.0407331	rf
10-biomarkers	test	8:2	0.544915	0.168335	0.611579	0.176255	0.56339	0.0788855	0.127625	0.0580987	rf
10-biomarkers	train	6:4	1	0	1	0	1	0	1	0	rf
10-biomarkers	train	7:3	1	0	1	0	1	0	1	0	rf
10-biomarkers	train	8:2	1	0	1	0	1	0	1	0	rf
3-biomarkers	test	6:4	0.556047	0.178882	0.539868	0.175569	0.551722	0.0835491	0.0817691	0.043412	rf
3-biomarkers	test	7:3	0.574475	0.185743	0.523488	0.181626	0.560687	0.0885169	0.0851169	0.0567314	rf
3-biomarkers	test	8:2	0.570634	0.189846	0.527578	0.179861	0.558564	0.0972963	0.0866197	0.0809282	rf
3-biomarkers	train	6:4	0.999876	0.00048249	1	0	0.99991	0.000348162	0.999777	0.000866338	rf
3-biomarkers	train	7:3	0.99991	0.000374688	1	0	0.999935	0.000270481	0.999838	0.000673268	rf
3-biomarkers	train	8:2	0.99992	0.00032023	1	0	0.999942	0.000230677	0.999857	0.00057236	rf

## Sheet: SVM
Biomarkers	Cohort	Cohort ratio	Sensitivity_mean	Sensitivity_sd	Specificity_mean	Specificity_sd	Accuracy_mean	Accuracy_sd	Kappa_mean	Kappa_sd	Method
21-biomarkers	test	6:4	0.447611	0.178768	0.64384	0.197259	0.502134	0.0779698	0.0681298	0.0457332	svm
21-biomarkers	test	7:3	0.459292	0.186195	0.642619	0.206119	0.509758	0.0824579	0.0765324	0.0535288	svm
21-biomarkers	test	8:2	0.478339	0.181513	0.628072	0.213823	0.519951	0.0818682	0.0801676	0.0763433	svm
21-biomarkers	train	6:4	0.819841	0.028705	0.866008	0.0319749	0.832787	0.0161747	0.62251	0.0269999	svm
21-biomarkers	train	7:3	0.811035	0.0269206	0.862035	0.0297899	0.825276	0.0149125	0.607744	0.024786	svm
21-biomarkers	train	8:2	0.803743	0.0223915	0.859295	0.0254948	0.819223	0.0123357	0.595838	0.0204579	svm
10-biomarkers	test	6:4	0.509226	0.211798	0.506411	0.238759	0.508604	0.093356	0.0105999	0.0692372	svm
10-biomarkers	test	7:3	0.510771	0.217456	0.502539	0.239576	0.509013	0.0991667	0.00981872	0.0780613	svm
10-biomarkers	test	8:2	0.497786	0.202961	0.519557	0.227745	0.503947	0.097331	0.0134773	0.093764	svm
10-biomarkers	train	6:4	0.786044	0.0268878	0.809798	0.0335638	0.792866	0.0162433	0.536059	0.0272654	svm
10-biomarkers	train	7:3	0.782711	0.0247873	0.793874	0.0308945	0.785963	0.014499	0.519835	0.0240187	svm
10-biomarkers	train	8:2	0.780201	0.0214282	0.775472	0.0290272	0.778963	0.0125036	0.502477	0.021578	svm
3-biomarkers	test	6:4	0.472306	0.190833	0.561641	0.236286	0.497087	0.0786515	0.0205688	0.0669209	svm
3-biomarkers	test	7:3	0.494829	0.190258	0.537144	0.237774	0.506578	0.0811275	0.0195853	0.0792207	svm
3-biomarkers	test	8:2	0.50038	0.182193	0.531758	0.235531	0.509038	0.0810371	0.0198382	0.0970891	svm
3-biomarkers	train	6:4	0.79222	0.0516345	0.550175	0.0690608	0.725332	0.0258436	0.333774	0.039264	svm
3-biomarkers	train	7:3	0.791664	0.0499043	0.529558	0.0650285	0.718949	0.0247301	0.314912	0.0368643	svm
3-biomarkers	train	8:2	0.788586	0.0499787	0.501749	0.0615374	0.708915	0.0234785	0.286366	0.0308254	svm

## Sheet: XGB
Biomarkers	Cohort	Cohort ratio	Sensitivity_mean	Sensitivity_sd	Specificity_mean	Specificity_sd	Accuracy_mean	Accuracy_sd	Kappa_mean	Kappa_sd	Method
21-biomarkers	test	6:4	0.551247	0.181394	0.57087	0.178731	0.556657	0.0827996	0.102425	0.0343964	xgb
21-biomarkers	test	7:3	0.538159	0.180478	0.592235	0.179895	0.553328	0.0832012	0.107543	0.0422674	xgb
21-biomarkers	test	8:2	0.556952	0.193972	0.58234	0.193197	0.564004	0.0915787	0.117144	0.054782	xgb
21-biomarkers	train	6:4	0.676081	0.0879101	0.679905	0.0887082	0.677133	0.0406027	0.3088	0.0348026	xgb
21-biomarkers	train	7:3	0.672872	0.0871537	0.663458	0.0881097	0.670201	0.0400571	0.292466	0.0318019	xgb
21-biomarkers	train	8:2	0.665163	0.0875279	0.652498	0.0889307	0.661667	0.0397041	0.275598	0.0290241	xgb
10-biomarkers	test	6:4	0.559081	0.159132	0.567129	0.15979	0.561231	0.07276	0.105488	0.0329935	xgb
10-biomarkers	test	7:3	0.561808	0.166988	0.570407	0.170306	0.564197	0.0763496	0.110438	0.0417263	xgb
10-biomarkers	test	8:2	0.562646	0.178309	0.582706	0.180093	0.568144	0.0842636	0.121701	0.0541108	xgb
10-biomarkers	train	6:4	0.656804	0.0878792	0.673621	0.0885543	0.661466	0.0406391	0.283297	0.0324251	xgb
10-biomarkers	train	7:3	0.640634	0.0887014	0.671447	0.0899602	0.649189	0.0409003	0.264961	0.0310379	xgb
10-biomarkers	train	8:2	0.628975	0.0779308	0.668628	0.0785217	0.640032	0.0357788	0.250506	0.025658	xgb
3-biomarkers	test	6:4	0.544702	0.152463	0.577036	0.151734	0.553655	0.0699139	0.100497	0.0317839	xgb
3-biomarkers	test	7:3	0.557721	0.149006	0.573536	0.149981	0.561861	0.0687104	0.108931	0.0369345	xgb
3-biomarkers	test	8:2	0.568666	0.167372	0.576594	0.168794	0.571072	0.0790286	0.121726	0.0508381	xgb
3-biomarkers	train	6:4	0.656525	0.100037	0.612012	0.100419	0.644186	0.0460745	0.234525	0.0326355	xgb
3-biomarkers	train	7:3	0.656237	0.0966706	0.59914	0.0978832	0.640341	0.043798	0.22366	0.028273	xgb
3-biomarkers	train	8:2	0.647106	0.0912392	0.596973	0.0913763	0.633224	0.0413189	0.212469	0.0247947	xgb
